# Supplementary material for: Development of a Novel Chimeric ND-GP cVLPs Vaccine for the Prevention of Goose-Derived Newcastle Disease and Gosling Plague
Source: Microorganisms. 2024 Nov 8;12(11):2266. doi: 10.3390/microorganisms12112266 (PMC11596917; doi:10.3390/microorganisms12112266)
Supplement: Supplementary file 1 [file microorganisms-12-02266-s001.zip]

Archive with 1 entries (1 files):
- microorganisms-3257635-supplementary.pdf
